# Supplementary material for: An engineered insulin analog with dual insulin and IGF-1 receptor agonism and distinct signaling
Source: Sci Adv. 2026 May 15;12(20):eaeb7558. doi: 10.1126/sciadv.aeb7558 (PMC13178572; doi:10.1126/sciadv.aeb7558)
Supplement: Supplementary file 2 — Data S1 [file sciadv.aeb7558_data_s1.zip]

Archive with 1 entries (1 files):
- aeb7558_data_s1.xlsx
