# Supplementary material for: An engineered insulin analog with dual insulin and IGF-1 receptor agonism and distinct signaling
Source: Sci Adv. 2026 May 15;12(20):eaeb7558. doi: 10.1126/sciadv.aeb7558 (PMC13178572; doi:10.1126/sciadv.aeb7558)
Supplement: Supplementary file 2 — Data S1 [file sciadv.aeb7558_data_s1.zip › aeb7558_data_s1.xlsx]

## Sheet: Binding to IGF-1R
	human IGF-1																			1Ins.
log c (M)	cpm1/2		% of specific binding		cpm1/2		% of specific binding		cpm1/2		% of specific binding		log c (M)	cpm1/2		% of specific binding			log c (M)	cpm1/2		% of specific binding		cpm1/2		% of specific binding		cpm1/2		% of specific binding		cpm1/2		% of specific binding		cpm1/2		% of specific binding
-15.8827	8528.4	9526.4	94.5	105.5	5147.84	5834.21	93.8	106.2	5772.71	4931.82	107.9	92.1	-15.7773	9511.32	9624.39	99.4	100.6		-15.7773	4469.7	4083.39	104.5	95.5	4713.18	4212.94	105.6	94.4	5385.31	5836.81	96	104	4686.35	5274.24	94.1	105.9	5748.42	5309.17	104	96
-11.8827	9085	8429.9	100.6	93.4	6750.82	5554.57	122.9	101.2	5575.93	5960.47	104.2	111.4	-10.7773	11374.7	12735.4	118.9	133.1		-10.7773	4142.75	3947.64	96.9	92.3	4017.36	3646.67	90	81.7	5797.94	5687.97	103.3	101.4	4842.91	4700.44	97.2	94.4	4604.22	3941.49	83.3	71.3
-10.8827	8266.6	7882.6	91.6	87.3	6956.15	5212.72	126.7	94.9	5618.97	4746.41	105	88.7	-9.77728	8279.97	8501.25	86.5	88.9		-9.77728	3146.5	3320.04	73.6	77.6	3844.69	3361.41	86.1	75.3	4834.56	3591.13	86.2	64	4649.8	4164.12	93.4	83.6	4408.14	4408.58	79.7	79.7
-10.5817	7477.9	7460.9	82.8	82.6	5187.01	5829.03	94.5	106.2	6345.13	5592.88	118.6	104.5	-8.77728	3265.93	2101.93	34.1	22		-8.77728	2132.99	1889.98	49.9	44.2	2100.39	2119.08	47.1	47.5	2525.48	2078.31	45	37	2395.88	2161.83	48.1	43.4	1981.33	2405.3	35.8	43.5
-9.88273	5980.7	5709.4	66.3	63.2	4868.63	6025.61	88.7	109.7	5053.62	3444.83	94.4	64.4	-7.77728	974.94	545.92	10.2	5.7		-7.77728	1299.84	1760.98	30.4	41.2	1428.35	1412.81	32	31.7	2122.07	1857.33	37.8	33.1	1494.42	1711.21	30	34.4	1602.01	1882.85	29	34.1
-9.5817	3924.3	4394.4	43.5	48.7	4074.43	3543.83	74.2	64.5	3015.21	3160.36	56.3	59	-7.17522	194.77	241.63	2	2.5		-7.17522	1402.85	1553.52	32.8	36.3	1381.24	1199.54	30.9	26.9	1563.16	1817.74	27.9	32.4	1378.59	1316.72	27.7	26.4	1431.1	1615.01	25.9	29.2
-9.28067	3077.1	2968.6	34.1	32.9	3125.28	2810.51	56.9	51.2	1621.56	2491.79	30.3	46.6	-6.77728	321.99	375.59	3.4	3.9		-6.77728	1424.91	1259.53	33.3	29.5	1578.9	1244.93	35.4	27.9	1613.51	2084.78	28.8	37.2	1224.07	1344.76	24.6	27	1552.45	1458.03	28.1	26.4
-8.88273	1622.4	1500.4	18	16.6	2059.07	1729.19	37.5	31.5	1287.99	921.88	24.1	17.2	-6.47625	276.95	335.34	2.9	3.5		-6.47625	1917.37	1495.08	44.8	35	1258.62	1627.67	28.2	36.5	1737.87	1708.97	31	30.5	1494.18	1369.25	30	27.5	1715.24	1532.25	31	27.7
-8.5817	924.8	846.3	10.2	9.4	951.65	1344.85	17.3	24.5	646.11	842.84	12.1	15.7	-6.17522	586.38	233.96	6.1	2.4		-6.17522	1261.53	1518.78	29.5	35.5	1120.71	1561.64	25.1	35	2006.66	1872.06	35.8	33.4	1535.62	1393.42	30.8	28	1489.07	1676.66	26.9	30.3
-7.88273	294.5	263.3	3.3	2.9	364.39	438.15	6.6	8	345.41	184.79	6.5	3.5	-5.77728	335.71	169.95	3.5	1.8		-5.77728	1376.82	1503.34	32.2	35.2	1260.91	1220.98	28.3	27.4	1751.62	1323.16	31.2	23.6	1381.45	1511.26	27.7	30.3	1508.18	1500	27.3	27.1
-6.88273	63.5	85.7	0.7	0.9	153.76	156.12	2.8	2.8	105.56	92.55	2	1.7	-5.47625	135.3	161.88	1.4	1.7		-5.47625	1538.34	1533.21	36	35.9	1439.95	1420.09	32.3	31.8	1548.32	1571.66	27.6	28	1251.04	1336.72	25.1	26.8	1350.21	1570.88	24.4	28.4
-5.88273	37.1	48.1	0.4	0.5	61.62	99.82	1.1	1.8	50.09	75.93	0.9	1.4
	One site -- Heterologous with depletion				One site -- Heterologous with depletion				One site -- Heterologous with depletion					One site -- Heterologous with depletion					One site -- Heterologous with depletion					One site -- Heterologous with depletion				One site -- Heterologous with depletion				One site -- Heterologous with depletion				One site -- Heterologous with depletion
	Best-fit values				Best-fit values				Best-fit values					Best-fit values					Best-fit values					Best-fit values				Best-fit values				Best-fit values				Best-fit values
	KdnM	= 0,2000			KdnM	= 0,2000			KdnM	= 0,2000				KdnM	= 0,2000				KdnM	= 0,2000				KdnM	= 0,2000			KdnM	= 0,2000			KdnM	= 0,2000			KdnM	= 0,2000
	SpAct	= 4758			SpAct	= 4758			SpAct	= 4758				SpAct	= 4758				SpAct	= 4758				SpAct	= 4758			SpAct	= 4758			SpAct	= 4758			SpAct	= 4758
	vol	= 0,2500			vol	= 0,2500			vol	= 0,2500				vol	= 0,2500				vol	= 0,2500				vol	= 0,2500			vol	= 0,2500			vol	= 0,2500			vol	= 0,2500
	NS	0.00282			NS	0.002851			NS	0.001644				NS	0.006504				NS	0.0386				NS	0.03493			NS	0.04543			NS	0.03553			NS	0.03977
	LogKi	-9.76			LogKi	-9.379			LogKi	-9.613				LogKi	-9.439				LogKi	-9.592				LogKi	-9.326			LogKi	-9.657			LogKi	-9.274			LogKi	-9.395
	Hot	= 40000			Hot	= 40000			Hot	= 40000				Hot	= 40000				Hot	= 40000				Hot	= 40000			Hot	= 40000			Hot	= 40000			Hot	= 40000
	Bmax	73993			Bmax	46934			Bmax	45013				Bmax	98437				Bmax	21748				Bmax	22601			Bmax	33511			Bmax	29011			Bmax	28502
	Ki	1.739e-10			Ki	4.182e-10			Ki	2.438e-10				Ki	3.637e-10				Ki	2.559e-10				Ki	4.723e-10			Ki	2.204e-10			Ki	5.324e-10			Ki	4.026e-10

## Sheet: Binding to IR-A
	human insulin																		1Ins.
Log M	cpm1/2		% of specific binding		cpm1/2		% of specific binding		cpm1/2		% of specific binding		cpm1/2		% of specific binding			Log M	cpm1/2		% of specific binding		cpm1/2		% of specific binding		cpm1/2		% of specific binding
-11.7645	3272.1	3360.73	105.2	108.4	2012.78	2277.72	95.3	109.9	1936.09	2051.27	93.6	100.4	1748.65	1823.34	87.5	92.1		-11.7799	1306.41	1371.61	103.5	112.6	857.62	765.36	116.1	100.3	1408.43	1420.89	85	86.3
-11.4634	3182.51	3292.3	102	106	1906.38	2126.88	89.5	101.6	2002.69	2124.14	97.5	104.7	1954.85	1853.71	100.2	93.9		-11.4789	1256.28	1345.91	96.6	109	740.13	861.14	95.9	116.7	1433.47	1424	87.6	86.6
-11.0655	3004.49	3025.06	95.7	96.4	2222.28	1892.9	106.8	88.7	1939.91	1964.89	93.8	95.3	2055.9	1661.76	106.4	82.1		-11.0809	1241.97	1230.72	94.6	93	700.47	712.32	89.1	91.2	1430.59	1378.54	87.3	81.8
-10.7645	3332.02	2947.64	107.4	93.6	2401.41	1993.48	116.7	94.2	2096.01	1811.14	103	86.2	1708.04	1954.18	85	100.1		-10.7799	1174.75	1167.69	85.3	84.3	781.82	682.33	103.1	86	1485.3	1451.15	93.1	89.5
-10.4634	3375.37	2727.53	108.9	85.7	1937.48	2012.62	91.2	95.3	2130.6	1694.91	105.1	79.4	1637.17	1740.75	80.6	87		-10.4789	1218.47	1074.22	91.3	71.3	700	643.8	89	79.4	1158	1258	58.5	69.1
-10.0655	2691.4	2856.02	84.4	90.3	1834.13	1847.75	85.5	86.2	1809.97	1863.52	86.2	89.3	1567.05	1467.52	76.3	70.2		-10.0809	1148.34	1155.27	81.6	82.6	689.97	708.01	87.3	90.4	1257.97	1260	69.1	69.3
-9.76447	2312.93	2673.62	70.9	83.8	1403.75	1490.25	61.8	66.5	1408.76	1600.05	62.5	73.8	1529.72	1314.81	74	60.8		-9.77989	912.75	903	49	47.6	580.93	590.73	68.6	70.3	1198.88	1248.3	62.8	68
-9.46344	1972.85	1887.24	58.7	55.6	1380.3	1267.12	60.5	54.2	1263.59	1200	54	50.2	1311.1	1112.11	60.6	48.3		-9.47886	710.56	859.92	20.9	41.6	417.15	479.88	40.4	51.2	999	928.1	41.7	34.2
-9.0655	1645.12	1342.42	47	36.1	1061.68	867.37	42.9	32.2	1004.48	860.24	38.7	30.2	941.31	951.56	37.8	38.5		-9.08092	555.76	664.92	-0.5	14.6	340.44	300.74	27.3	20.4	987.9	835.67	40.5	24.4
-8.76447	1191.49	956.1	30.7	22.3	757.92	856.47	26.2	31.6	836.66	691.83	28.8	20.3	751.32	900.27	26.1	35.3		-8.77989	565.41	580.75	0.8	3	316.32	225.11	23.1	7.4	800	801.16	20.6	20.8
-8.46344	842.55	806.4	18.2	16.9	587.4	766.7	16.8	26.7	623.57	675.16	16.3	19.3	599.23	674.82	16.8	21.4		-8.47886	566.08	616.46	0.9	7.9	306.14	232.35	21.4	8.7	705.82	818.39	10.7	22.6
-8.0655	629.56	665.85	10.6	11.9	435.92	519.23	8.5	13	460.33	492.81	6.6	8.6	567.36	453.47	14.8	7.8		-8.08092	600	614.56	5.6	7.6	188.54	250.21	1.2	11.8	639.77	766.81	3.7	17.1
-7.76447	471.63	417.27	4.9	3	403.4	426.88	6.7	8	378.41	422.53	1.8	4.4	513.69	443.8	11.5	7.2		-7.77989	522.85	604.92	-5.1	6.3	267.14	248.55	14.7	11.5	850.17	665.69	25.9	6.4
-7.46344	518.89	524.21	6.6	6.8	400	404.49	6.5	6.7	476.11	490.01	7.6	8.4	373.01	453.02	2.9	7.8		-7.47886	571.73	583.69	1.7	3.4	256.71	218.08	12.9	6.2	772.83	751.23	17.8	15.5
-7.0655	461.05	535.07	4.5	7.2	368.36	418.1	4.7	7.5	409.34	338.34	3.6	-0.5	251.11	373.32	-4.6	2.9		-7.08092	592.24	504.78	4.5	-7.6	309.15	218.74	21.9	6.4	730	715.06	13.2	11.6
-6.76447	313.74	340.02	-0.7	0.2	390.99	446.89	6	9.1	334.98	386.37	-0.7	2.3	208.35	361.42	-7.3	2.2		-6.77989	624.81	698.78	9.1	19.3	241.28	289.74	10.2	18.6	598.8	672.98	-0.6	7.2
-6.46344	276.91	330.22	-2	-0.1	418	418.07	7.5	7.5	309.73	373.29	-2.2	1.5	335.08	356.62	0.5	1.9		-6.47886	678.83	520.78	16.5	-5.4	250	269.67	11.7	15.1	665.25	688.65	6.4	8.9
-6.0655	306.44	463.64	-1	4.6	386.62	311.33	5.7	1.6	369.63	392.54	1.3	2.7	328	317.86	0.1	-0.5		-6.08092	674.37	535.67	15.9	-3.3	207.02	229.55	4.3	8.2	779.11	664.25	18.4	6.3
-5.76447	391.92	276.19	2.1	-2.1	323.54	241.07	2.3	-2.3	383.85	311.13	2.1	-2.1	315.3	337.55	-0.7	0.7		-5.77989	591.01	527.92	4.4	-4.4	152.56	210.95	-5	5	713.74	496.09	11.5	-11.5
	One site - Fit Ki [2]				One site - Fit Ki [2]				One site - Fit Ki [2]				One site - Fit Ki [2]						One site - Fit Ki [2]				One site - Fit Ki [2]				One site - Fit Ki [2]
	Best-fit values				Best-fit values				Best-fit values				Best-fit values						Best-fit values				Best-fit values				Best-fit values
	logKi	-9.319	-9.319		logKi	-9.404	-9.404		logKi	-9.378	-9.379		logKi	-9.268	-9.268				logKi	-9.861	-9.861		logKi	-9.635	-9.635		logKi	-9.561	-9.561
	HotNM	= 0,01000	= 0,01000		HotNM	= 0,01000	= 0,01000		HotNM	= 0,01000	= 0,01000		HotNM	= 0,01000	= 0,01000				HotNM	= 0,01000	= 0,01000		HotNM	= 0,01000	= 0,01000		HotNM	= 0,01000	= 0,01000
	HotKdNM	= 0,3000	= 0,3000		HotKdNM	= 0,3000	= 0,3000		HotKdNM	= 0,3000	= 0,3000		HotKdNM	= 0,3000	= 0,3000				HotKdNM	= 0,3000	= 0,3000		HotKdNM	= 0,3000	= 0,3000		HotKdNM	= 0,3000	= 0,3000
	Bottom	403.6	2.488		Bottom	391.8	6.035		Bottom	385.9	2.271		Bottom	363.8	2.303				Bottom	574.1	2.023		Bottom	229.8	8.262		Bottom	694.1	9.434
	Top	3213	103.1		Top	2118	101.1		Top	2025	98.82		Top	1821	91.95				Top	1308	103.7		Top	781.7	103.1		Top	1422	86.38
	Ki	4.798e-10	4.798e-10		Ki	3.946e-10	3.944e-10		Ki	4.185e-10	4.183e-10		Ki	5.4e-10	5.397e-10				Ki	1.378e-10	1.378e-10		Ki	2.317e-10	2.316e-10		Ki	2.747e-10	2.748e-10

## Sheet: Binding to IR-B
	human insulin																		Ins.
log c (M)	cpm1/2		% of specific binding		cpm1/2		% of specific binding		cpm1/2		% of specific binding		cpm1/2		% of specific binding			log c (M)	cpm1/2		% of specific binding		cpm1/2		% of specific binding		cpm1/2		% of specific binding		cpm1/2		% of specific binding
-15.7645	3705.55	4294.37	92.6	107.4	1538.74	1531	100.3	99.7	1333.77	1400	97.6	102.4	7469.74	6771.52	104.9	95.1		-15.7799	3695.83	3907.55	97.2	102.8	2864.29	3433.54	91	109	2848.54	2859.65	99.8	100.2	1744.67	1665.54	102.3	97.7
-11.7645	4519.63	4467.73	113	111.7	1236.33	1339.22	80.5	87.3	1455.41	1470.33	106.5	107.6	6914.73	7338.42	97.1	103.1		-11.7799	2527.13	2472.27	66.5	65	2588.37	2699.35	82.2	85.7	3289.55	2957.82	115.3	103.6	1571.94	1457.04	92.2	85.5
-10.7645	5112.01	4044.96	127.8	101.1	1405	1309.74	91.5	85.3	1247.83	1480.16	91.3	108.3	6809.11	6950.63	95.6	97.6		-10.7799	2248.61	2202.69	59.1	57.9	2391.57	2068.5	75.9	65.7	2687.03	2253.11	94.1	78.9	1292.53	1035.56	75.8	60.7
-10.4634	4198.32	4438.69	105	111	1491.32	1428.88	97.2	93.1	1239	1041.73	90.6	76.2	7580.52	6335.28	106.5	89		-10.4789	2148.21	2020.08	56.5	53.1	2120.17	1799	67.3	57.1	2420.45	2171.56	84.8	76.1	1001.2	908.8	58.7	53.3
-9.76447	2850.54	3363.12	71.3	84.1	1047.85	1100	68.3	71.7	869.95	840.96	63.6	61.5	6676.6	4965.54	93.8	69.7		-9.77989	687.49	640.24	18.1	16.8	541.8	700.62	17.2	22.2	911.36	885.52	31.9	31	459.03	383.25	26.9	22.5
-9.46344	2279.49	2610.8	57	65.3	964.8	905	62.9	59	846.25	672.23	61.9	49.2	4969.19	4155.56	69.8	58.4		-9.47886	310.56	251.66	8.2	6.6	331.45	316.36	10.5	10	462.25	504.07	16.2	17.7	300.66	251.4	17.6	14.7
-9.16241	2031.79	1830.86	50.8	45.8	870.5	800	56.7	52.1	356.47	437.56	26.1	32	2603.27	3604.31	36.6	50.6		-9.17783	242.19	257.27	6.4	6.8	178.53	394.09	5.7	12.5	259.51	580.17	9.1	20.3	309.2	271.73	18.1	15.9
-8.76447	1241.27	1127.21	31	28.2	489	418.92	31.9	27.3	351.44	363.99	25.7	26.6	2090.1	2223.25	29.4	31.2		-8.77989	215.67	179.58	5.7	4.7	158.71	148.58	5	4.7	338.68	170.69	11.9	6	257.62	277.83	15.1	16.3
-8.46344	928.39	875.49	23.2	21.9	499.72	431.76	32.6	28.1	182.24	287.13	13.3	21	1465.89	1151.64	20.6	16.2		-8.47886	138.47	143.43	3.6	3.8	98.58	180.14	3.1	5.7	173.97	304.82	6.1	10.7	237.05	264.54	13.9	15.5
-7.76447	328.74	475.88	8.2	11.9	233.17	352.62	15.2	23	294.12	192.98	21.5	14.1	472.54	446.49	6.6	6.3		-7.77989	90.67	108.57	2.4	2.9	151.93	134.07	4.8	4.3	244.3	185.89	8.6	6.5	258.92	219.04	15.2	12.8
-6.76447	99.21	124.4	2.5	3.1	162.53	164.98	10.6	10.7	99.33	147.06	7.3	10.8	92.83	111.02	1.3	1.6		-6.77989	92.32	103.97	2.4	2.7	95.96	115.75	3	3.7	173.52	303.83	6.1	10.6	304.64	159.11	17.9	9.3
-5.76447	118.15	110.14	3	2.8	145	76.92	9.4	5	117.1	129.39	8.6	9.5	342.78	140.93	4.8	2		-5.77989	71.01	53.03	1.9	1.4	110.44	141.27	3.5	4.5	132.02	172.69	4.6	6.1	167.14	130.77	9.8	7.7
	One site -- Heterologous with depletion				One site -- Heterologous with depletion				One site -- Heterologous with depletion				One site -- Heterologous with depletion						One site - Fit Ki [2]				One site - Fit Ki [2]				One site - Fit Ki [2]				One site - Fit Ki [2]
	Best-fit values				Best-fit values				Best-fit values				Best-fit values						Best-fit values				Best-fit values				Best-fit values				Best-fit values
	KdnM	= 0,3000			KdnM	= 0,3000			KdnM	= 0,3000			KdnM	= 0,3000					logKi	-10.45			logKi	-10.38			logKi	-10.23			logKi	-10.6
	SpAct	= 4005			SpAct	= 4005			SpAct	= 4005			SpAct	= 4005					HotNM	= 0,04500			HotNM	= 0,04500			HotNM	= 0,04500			HotNM	= 0,04500
	vol	= 0,2500			vol	= 0,2500			vol	= 0,2500			vol	= 0,2500					HotKdNM	= 0,3000			HotKdNM	= 0,3000			HotKdNM	= 0,3000			HotKdNM	= 0,3000
	NS	0.005079			NS	0.004164			NS	0.003605			NS	0.004561					Bottom	74.02			Bottom	82.1			Bottom	153.7			Bottom	209.6
	LogKi	-9.443			LogKi	-9.281			LogKi	-9.701			LogKi	-9.353					Top	3247			Top	2977			Top	3053			Top	1653
	Hot	= 45000			Hot	= 45000			Hot	= 45000			Hot	= 45000					Ki	3.558e-11			Ki	4.171e-11			Ki	5.923e-11			Ki	2.523e-11
	Bmax	35438			Bmax	9780			Bmax	9823			Bmax	62735
	Ki	3.609e-10			Ki	5.238e-10			Ki	1.992e-10			Ki	4.437e-10

## Sheet: Binding to IGF-2R D11
	control IGF-2						1Ins.				2Ins.				3Ins.				4IGF-1						5IGF-2
log c (M)	cpm1/2		% of specific binding			log c (M)	cpm1/2		% of specific binding		cpm1/2		% of specific binding		cpm1/2		% of specific binding		cpm1/2		%of specific binding			log c (M)	cpm1/2		% of specific binding		cpm1/2		% of specific binding		cpm1/2		% of specific binding
-15.475	6261	5429.26	107.1	92.9		-15.475	7440	6623.83	105.8	94.2	7440	6623.83	96.7	103.3	7440	6623.83	100.2	99.8	7440	6623.83	100	100		-15.475	2241.19	2295.7	98.8	101.2	2157.68	2714.61	88.6	111.4	9091.65	8504.48	103.3	96.7
-11.475	5701	5815.32	97.5	99.5		-11.475	7162	7552.86	101.9	107.4	7162	7552.86	81.1	88.8	7162	7552.86	94.3	104.7	7162	7552.86	97.9	99.1		-11.475	1656.68	2234.05	73	98.5	2565.39	2370.61	105.3	97.3	8510.84	7997.62	96.7	90.9
-10.475	7825	8735.18	133.9	149.4		-10.475	7346	7018.99	104.5	99.8	7346	7018.99	108.6	116.7	7346	7018.99	97.7	99.4	7346	7018.99	97.5	91.5		-10.475	1815.02	2140.82	80	94.4	1969.14	2815.98	80.8	115.6	8292.06	8161.27	94.2	92.8
-10.1739	4946	5232.81	84.6	89.5		-10.1739	5135	6659.54	73	94.7	5135	6659.54	86.5	126.4	5135	6659.54	105.4	112.9	5135	6659.54	77.3	91.4		-10.1739	1573.2	1861.47	69.4	82.1	1947.06	2270.28	79.9	93.2	7089.53	7553.17	80.6	85.9
-9.47496	3208	3537.94	54.9	60.5		-9.47496	7762	7190.46	110.4	102.3	7762	7190.46	117	120.9	7762	7190.46	107.7	108.4	7762	7190.46	75.8	100.2		-9.47496	1608	1608.16	70.9	70.9	1570.22	1660.73	64.5	68.2	7424.46	7327.18	84.4	83.3
-9.17393	2324	2761	39.8	47.2		-9.17393	7351	7049	104.5	100.3	7351	7049	114.7	127.9	7351	7049	112.1	86.4	7351	7049	110.1	109.7		-9.17393	1216.66	1442	53.6	63.6	2028.57	2510.21	83.3	103	5988.37	6974.16	68.1	79.3
-8.8729	3242	2983.78	55.5	51		-8.8729	6878	6452.26	97.8	91.8	6878	6452.26	119.6	118.7	6878	6452.26	106.8	113.3	6878	6452.26	79.8	107		-8.8729	1328.15	1234.83	58.5	54.4	1587.16	1776.69	65.2	72.9	6267.41	6525.9	71.2	74.2
-8.47496	2241.02	2390.26	38.3	40.9		-8.47496	7401	5277.13	105.3	75	7401	5277.13	120.8	124.2	7401	5277.13	108.9	89.2	7401	5277.13	81.2	103.4		-8.47496	1164.36	941.01	51.3	41.5	457,81*	1421.23	18,8*	58.3	4714.66	4814.27	53.6	54.7
-8.17393	1830.86	1608.62	31.3	27.5		-8.17393	7991.62	7445.78	113.7	105.9	7991.62	7445.78	130.2	128.9	7991.62	7445.78	91.3	109.1	7991.62	7445.78	121.5	116.5		-8.17393	709.34	820.02	31.3	36.1	1069.39	1042.55	43.9	42.8	3748.98	3665.78	42.6	41.7
-7.47496	645.17	582.19	11	10		-7.47496	7238.48	7883.31	102.9	112.1	7238.48	7883.31	118.7	119	7238.48	7883.31	99.8	87.8	7238.48	7883.31	110.4	113.3		-7.47496	296.04	324.26	13.1	14.3	685.01	580.9	28.1	23.8	1466.77	1215.51	16.7	13.8
-6.47496	247.7	206.03	4.2	3.5		-6.47496	7525.7	7748.44	107	110.2	7525.7	7748.44	151.5	118.5	7525.7	7748.44	114.5	91.3	7525.7	7748.44	94.6	88.7		-6.47496	83.2	67.34	3.7	3	288.64	238.12	11.8	9.8	362.32	306.6	4.1	3.5
-5.47496	83.53	75.43	1.4	1.3		-5.47496	6328.04	7860.2	90	111.8	6328.04	7860.2	89.8	120.9	6328.04	7860.2	114	97.2	6328.04	7860.2	90.5	96.9		-5.47496	58.89	54.01	2.6	2.4	217	137.9	8.9	5.7	207.56	163.78	2.4	1.9
	One site -- Heterologous with depletion						no binding				no binding				no binding				no binding						One site -- Heterologous with depletion				One site -- Heterologous with depletion				One site -- Heterologous with depletion
	Best-fit values																								Best-fit values				Best-fit values				Best-fit values
	KdnM	= 1,962																							KdnM	= 1,960			KdnM	= 1,962			KdnM	= 1,962
	SpAct	= 4005																							SpAct	= 4005			SpAct	= 4005			SpAct	= 4005
	vol	= 0,3000																							vol	= 0,1000			vol	= 0,1000			vol	= 0,1000
	NS	0.01623																							NS	0.003033			NS	0.006336			NS	0.006737
	LogKi	-9.341																							LogKi	-8.632			LogKi	-8.564			LogKi	-8.571
	Hot	= 43000																							Hot	= 43000			Hot	= 43000			Hot	= 43000
	Bmax	378059																							Bmax	36546			Bmax	41280			Bmax	184134
	Ki	4.564e-10																							Ki	2.333e-09			Ki	2.729e-09			Ki	2.688e-09

## Sheet: Binding to IGFBP-3
	control IGF-2						insulin				1Ins.				2Ins.				3Ins.						4IGF-1														5IGF-2
log c (M)	cpm1/2		% of specific binding			log c (M)	cpm1/2		% of specific binding		cpm1/2		% of specific binding		cpm1/2		% of specific binding		cpm1/2		% of specific binding			log c (M)	cpm1/2		% of specific binding		cpm1/2		% of specific binding		cpm1/2		% of specific binding			log c (M)	cpm1/2		% of specific binding		cpm1/2		% of specific binding		cpm1/2		% of specific binding
-15.6021	10373.7	9777.1	103	97		-15.426	11841.4	18946.1	76.9	123.1	11256.9	12580.9	94.4	105.6	27405	26506.1	101.7	98.3	13210.5	14090.2	96.8	103.2		-15.426	11001.5	10895.3	100.5	99.5	26606.1	39106.5	81	119	28238.6	24587.3	106.9	93.1		-15.426	33919.2	33921.1	100	100	9811.1	11257.4	93.1	106.9	9386.7	9617.5	98.8
-11.6021	8971.7	7736.7	89	76.8		-11.426	11623.6	11750.8	75.5	76.3	12963.9	12896.6	108.8	108.2	23851.9	27237.1	88.5	101	11007.9	12366.2	80.6	90.6		-11.426	9824	10041.4	89.7	91.7	23749.4	25909.6	72.3	78.9	22448.2	20413.2	85	77.3		-11.426	28941	21613.4	85.3	63.7	8625.5	9319.9	81.9	88.5	10255.7	9082.5	107.9
-10.6021	6905.4	7104.9	68.5	70.5		-10.426	12020	11627.2	78.1	75.5	11643.8	12357.8	97.7	103.7	25649.2	26009.4	95.2	96.5	12087.9	11624.8	88.6	85.2		-10.426	9340	8657.4	85.3	79.1	21368.8	23791.7	65	72.4	20140.8	18975.1	76.3	71.8		-10.426	20029.4	21394	59	63.1	6656	7173.3	63.2	68.1	8526.3	8149.4	89.7
-10.301	5943.3	5848	59	58		-10.1249	11499.9	11902.5	74.7	77.3	12775.5	11885	107.2	99.7	30024.7	25765.5	111.4	95.6	11679.8	11518.9	85.6	84.4		-10.1249	9330.1	8850	85.2	80.8	22331.3	15916.4	68	48.4	25296.1	26536.2	95.8	100.5		-10.1249	16975.5	18999.8	50	56	6174.6	5980.3	58.6	56.8	8071.3	7635.5	84.9
-9.60206	5053.5	4610.9	50.2	45.8		-9.42597	12052	12404.7	78.3	80.6	11716.3	11950.3	98.3	100.3	20382.8	26957.8	75.6	100	11076.5	12035	81.1	88.2		-9.42597	8020.2	8183.9	73.3	74.7	15581.3	24086.3	47.4	73.3	22158.2	19934.6	83.9	75.5		-9.42597	17533.9	12357.1	51.7	36.4	4297.3	7720.4	40.8	73.3	6162.1	6038.4	64.9
-9.30103	3719.2	3879.3	36.9	38.5		-9.12494	11913.2	11654	77.4	75.7	12592.7	11251.4	105.7	94.4	30208.5	24935.7	112.1	92.5	11606.6	11873.4	85	87		-9.12494	7625.8	7582.4	69.7	69.3	11798.8	17934	35.9	54.6	16253.2	16744.2	61.5	63.4		-9.12494	10875.6	8678.2	32.1	25.6	3247.6	3432.7	30.8	32.6	5360.4	5001.7	56.4
-9	3076.5	3238.8	30.5	32.1		-8.82391	11900.8	12384.3	77.3	80.5	12508.1	11580.4	104.9	97.2	26920.5	23446.4	99.9	87	12093.8	11712.8	88.6	85.8		-8.82391	9205.9	7173	84.1	65.5	25297.9	14154.4	77	43.1	19426.6	19977.5	73.5	75.6		-8.82391	8927.1	8098.3	26.3	23.9	2878.8	2921.2	27.3	27.7	4153.2	3985.7	43.7
-8.60206	1536.3	1651.9	15.2	16.4		-8.42597	12088.1	12368.1	78.5	80.3	12067.4	12659.4	101.2	106.2	25739.3	25898.4	95.5	96.1	12171.9	11846.7	89.2	86.8		-8.42597	6256	6147	57.1	56.1	105,3*	11126.2	0,3*	33.9	19550.9	18217.7	74	69		-8.42597	4562.6	5222.4	13.5	15.4	1501.6	1355.9	14.3	12.9	2554.8	2276.3	26.9
-8.30103	956.1	952.5	9.5	9.5		-8.12494	12021.4	11601.6	78.1	75.4	12177.6	11159	102.2	93.6	25302.6	25699.1	93.9	95.3	11611	11616	85.1	85.1		-8.12494	5015.9	4621.6	45.8	42.2	22246.1	17235.1	67.7	52.5	12685.9	14034.5	48	53.1		-8.12494	2390.9	2407.7	7	7.1	926.3	805.7	8.8	7.6	1482.9	1459.3	15.6
-7.60206	514	480.6	5.1	4.8		-7.42597	12307.9	10553.7	80	68.6	11787.3	12634.3	98.9	106	25883	25020.6	96	92.8	11097.9	11962	81.3	87.6		-7.42597	3209.1	3059	29.3	27.9	4139.4	4792.4	12.6	14.6	9744.3	8157	36.9	30.9		-7.42597	437.3	26805,6*	1.3	79*	317.7	313	3	3	338.2	386.2	3.6
-6.60206	517.5	333.4	5.1	3.3		-6.42597	11652.8	12899.8	75.7	83.8	10867.1	11440.3	91.2	96	27664.6	23247.2	102.6	86.2	11273.4	11055.3	82.6	81		-6.42597	705.5	650.6	6.4	5.9	1410.7	1341.5	4.3	4.1	2110.7	2029.3	8	7.7		-6.42597	268.5	363.7	0.8	1.1	114.6	125.5	1.1	1.2	71.3	130.7	0.8
-5.60206	328.8	202.3	3.3	2		-5.42597	8736.74	8180.6	56.8	53.1	15568.6	10984.7	130.6	92.2	25228.6	29473.5	93.6	109.3	10063.4	8851.72	73.7	64.8		-5.42597	163	221.3	1.5	2	29099,3*	610	88,6*	1.9	16099,2*	735	61*	2.8		-5.42597	157.1	106.8	0.5	0.3	84.4	105.4	0.8	1	38.3	37.4	0.4
	One site -- Heterologous with depletion						no binding				no binding				no binding				no binding						One site -- Heterologous with depletion				One site -- Heterologous with depletion				One site -- Heterologous with depletion						One site -- Heterologous with depletion				One site -- Heterologous with depletion				One site -- Heterologous with depletion
	Best-fit values																								Best-fit values				Best-fit values				Best-fit values						Best-fit values				Best-fit values				Best-fit values
	KdnM	= 1,962																							KdnM	= 1,962			KdnM	= 1,962			KdnM	= 1,962					KdnM	= 1,962			KdnM	= 1,962			KdnM	= 1,962
	SpAct	= 4005																							SpAct	= 4005			SpAct	= 4005			SpAct	= 4005					SpAct	= 4005			SpAct	= 4005			SpAct	= 4005
	vol	= 0,1000																							vol	= 0,1000			vol	= 0,1000			vol	= 0,1000					vol	= 0,1000			vol	= 0,1000			vol	= 0,1000
	NS	0.0139																							NS	0.0169			NS	0.01311			NS	0.04379					NS	0.03845			NS	0.006978			NS	0.005685
	LogKi	-9.645																							LogKi	-8.456			LogKi	-8.215			LogKi	-8.376					LogKi	-9.938			LogKi	-9.601			LogKi	-9.306
	Hot	= 43000																							Hot	= 43000			Hot	= 43000			Hot	= 43000					Hot	= 43000			Hot	= 43000			Hot	= 43000
	Bmax	189141																							Bmax	216329			Bmax	904212			Bmax	827760					Bmax	1350814			Bmax	204906			Bmax	214335
	Ki	2.265e-10																							Ki	3.501e-09			Ki	6.094e-09			Ki	4.21e-09					Ki	1.155e-10			Ki	2.504e-10			Ki	4.948e-10
[truncated: 1 more columns]

## Sheet: In Cell Western
c nM	IR-A plate 1							IR-B plate 1							IR-A plate 2						IR-B plate 2						IR-A plate 3						IR-B plate 3						IGF-1R plate 1
	insulin	IGF-1	IGF-2	3Ins.	2Ins.	5IGF-2		insulin	IGF-1	IGF-2	3Ins.	2Ins.	5IGF-2		1Ins.	4IGF-1	3Ins.	2Ins.	insulin		1Ins.	4IGF-1	3Ins.	2Ins.	insulin		IGF-1	IGF-2	5IGF-2	1Ins.	4IGF-1		IGF-1	IGF-2	5IGF-2	1Ins.	4IGF-1		IGF-1	insulin	IGF-2		5IGF-2		1Ins.		3Ins.		2Ins.
100	15599172	8095160	12535232	14962176	15707075	16997940		24058400	4440336	13041016	26601432	23222108	19723860		13210944	10985904	15207540	13421384	15313260		20358948	7781008	21167192	18616856	19187152		8758144	11286324	13861736	12225764	11730360		5657316	13335356	22970088	20249732	10165920		17362284	9278956	15022856	15373500	17758744	18250432	17599736	14965048	4283108	4739508	3882288
50	15550764	5643760	10860520	14650552	14682060	15411520		23712776	3656196	8672444	26020240	22738316	15255160		10262720	9962244	13204500	14699464	13688360		20025748	6093064	20333260	17229068	17687808		6380220	9211440	13278764	10866536	9149760		5221652	10218968	18295056	21891648	7049856		17557952	4974496	16568216	17790524	17557100	16379776	18056368	21060604	3508412	3251340	2872348
10	13112772	3540352	6118536	13638876	11296156	11770848		18873896	2681320	3345884	24067672	15739380	4938632		11840792	6064228	12645248	10087028	11212500		20767240	3489304	18754808	13986364	13765188		3963132	5150824	10403248	10259232	5289856		3595700	4852844	8979416	23905048	4622588		18730164	2526064	14154864	12819916	14580852	12709284	18397324	19075548	2113308	2215332	2061148
5	11473760	2725552	3414496	12229492	8883204	8097124		15894488	2525912	2725364	19385352	13156704	3026868		11817556	4584740	13066408	8571680	10932364		21892808	3069832	18229608	10277936	12759328		2512116	3297276	7416000	10153624	3868872		2990328	3781268	5882940	22711540	3677108		18125828	2139940	10301408	8823968	11257240	9688656	10853852	10391236	1779040	1880132	1880800
1	5856684	2286972	2231832	6306764	4172040	2860300		8613184	2412728	2424308	11774820	6497692	2087968		7454876	3001140	6877972	4462056	5898224		11287188	2893964	10611624	5230464	6806300		2149520	2065836	2667568	5340272	2564216		2727580	2890672	3085744	12308540	2864304		7833044	2278424	4732528	3073312	5394900	4433448	4488664	3831940	1771364	1847624	1856956
0.5	3604836	2124556	2124296	3666988	2744344	2328228		5567744	2359708	2374756	5579340	3333784	2070492		3995292	2927168	4410760	3490736	4759976		6507624	2894880	6468496	3568104	4535424		1796564	1909016	2452808	3337648	2201872		2657948	2792168	2969316	6862748	2579352		6013632	2022348	2760928	2344492	3593984	2904536	2669128	2780572	1766168	1733156	1788488
0.1	2388544	2064672	2063516	2418692	2267408	2128604		3444188	2383740	2257656	3156136	2442112	1831488		2832140	2679532	3031096	2843892	3161532		3735464	2718264	3630792	2873220	3104852		1861700	1927248	2076100	2502172	2009784		2628800	2740232	2779776	4184108	2618812		2456416	1874952	2005980	1875144	2050472	1921088	2047904	2021916	1693164	1771192	1710204
0.01	1833692			1919368	1940452		background	2165144			2182624	1912508		background	2290524			2464152	2497724	background	2771412			2310244	2226300	background		1762236		1850332		background		2600076		3275544		bacground	1918596		1774992	1662660	1731204	1676488	1666544	1673660
1810096							2023856							2368048						2387808						1615076						2492296						1596580	density minus background
1813952							2026032							2271508						2339440						1751856						2544140						1742012	15710096	7626768	13370668	13721312	16106556	16598244	15947548	13312860	2630920	3087320	2230100
1812024							2024944							2319778						2363624						1683466						2518218						1617972	15905764	3322308	14916028	16138336	15904912	14727588	16404180	19408416	1856224	1599152	1220160
insulin 10 nM							insulin 10 nM							insulin 10 nM						insulin 10 nM						insulin 10 nM						insuin 10 nM						1652188	17077976	873876	12502676	11167728	12928664	11057096	16745136	17423360	461120	563144	408960
10969632							18873896							11212500						11706924						9386760						17422584						IGF-1 10 nM	16473640	487752	8649220	7171780	9605052	8036468	9201664	8739048	126852	227944	228612
13112772	density minus background						15661036	density minus background						8628380	density minus background					13765188	density minus background					11124512						17086580						18730164	6180856	626236	3080340	1421124	3742712	2781260	2836476	2179752	119176	195436	204768
12041202	13787148	6283136	10723208	13150152	13895051	15185916	17267466	22033456	2415392	11016072	24576488	21197164	17698916	9920440	10891166	8666126	12887762	11101606	12993482	12736056	17995324	5417384	18803568	16253232	16823528	10255636	7074678	9602858	12178270	10542298	10046894	17254582	3293692	10971732	20606464	17886108	7802296	15239916	4361444	370160	1108740	692304	1941796	1252348	1016940	1128384	113980	80968	136300
10229178	13738740	3831736	9048496	12838528	12870036	13599496	15242522	21687832	1631252	6647500	23995296	20713372	13230216	7600662	7942942	7642466	10884722	12379686	11368582	10372432	17662124	3729440	17969636	14865444	15324184	8572170	4696754	7527974	11595298	9183070	7466294	14890958	2858028	7855344	15931432	19528024	4686232	16060480	804228	222764	353792	222956	398284	268900	395716	369728	40976	119004	58016
	11300748	1728328	4306512	11826852	9484132	9958824		16848952	656376	1320940	22042728	13714436	2913688		9521014	3744450	10325470	7767250	8892722		18403616	1125680	16391184	11622740	11401564		2279666	3467358	8719782	8575766	3606390		1232076	2489220	6615792	21541424	2258964	1.66769e+07	266408		122804	10472	79016	24300	14356	21472
	9661736	913528	1602472	10417468	7071180	6285100		13869544	500968	700420	17360408	11131760	1001924		9497778	2264962	10746630	6251902	8612586		19529184	706208	15865984	7914312	10395704		828650	1613810	5732534	8470158	2185406		626704	1417644	3519316	20347916	1313484		density related to 10 nM IGF-1
	4044660	474948	419808	4494740	2360016	1048276		6588240	387784	399364	9749876	4472748	63024		5135098	681362	4558194	2142278	3578446		8923564	530340	8248000	2866840	4442676		466054	382370	984102	3656806	880750		363956	527048	722120	9944916	500680		0.94203	0.457327	0.80175	0.822776	0.965803	0.995286	0.956268	0.798284	0.157759	0.185126	0.133724
	1792812	312532	312272	1854964	932320	516204		3542800	334764	349812	3554396	1308840	45548		1675514	607390	2090982	1170958	2440198		4144000	531256	4104872	1204480	2171800		113098	225550	769342	1654182	518406		294324	428544	605692	4499124	215728		0.953763	0.199217	0.894415	0.967709	0.953712	0.883116	0.98365	1.16379	0.111305	0.0958905	0.0731649
	576520	252648	251492	606668	455384	316580		1419244	358796	232712	1131192	417168	-193456		512362	359754	711318	524114	841754		1371840	354640	1267168	509596	741228		178234	243782	392634	818706	326318		265176	376608	416152	1820484	255188		1.02405	0.0524005	0.749702	0.669654	0.775246	0.663021	1.00409	1.04476	0.0276503	0.033768	0.0245226
	21668			107344	128428			140200			157680				0			144374	177946		407788							78770		166866				236452		911920			0.987815	0.0292472	0.518636	0.430044	0.575951	0.481894	0.551763	0.524023	0.00760647	0.0136683	0.0137083
	density related to 10 nM insulin							density related to 10 nM insulin							density related to 10 nM insulin						density related to 10 nM insulin																		0.370625	0.0375512	0.184708	0.0852154	0.224426	0.166774	0.170085	0.130705	0.00714619	0.011719	0.0122786
	1.34783	0.614237	1.0483	1.28555	1.35837	1.48457		1.44553	0.158464	0.72272	1.61236	1.39066	1.16115		1.18008	0.938992	1.39641	1.20288	1.40787		1.73492	0.522287	1.81284	1.56696	1.62195		0.825308	1.12024	1.42068	1.22983	1.17204		0.221187	0.736805	1.38382	1.20114	0.523962		0.261527	0.022196	0.0664838	0.0415129	0.116437	0.075095	0.0609791	0.0676617	0.00683462	0.00485511	0.008173
	1.34309	0.374589	0.884577	1.25509	1.25817	1.32948		1.42285	0.10702	0.436115	1.57423	1.35892	0.867981		0.860634	0.828077	1.17938	1.34136	1.23181		1.70279	0.359553	1.73244	1.43317	1.4774		0.547907	0.878188	1.35267	1.07127	0.870992		0.19193	0.527524	1.06987	1.3114	0.314703		0.0482242	0.0133577	0.0212146	0.0133692	0.0238824	0.0161241	0.0237285	0.0221701	0.00245706	0.00713588	0.00347883
	1.10476	0.168961	0.421003	1.15619	0.927165	0.97357		1.10539	0.0430622	0.0866615	1.44613	0.899748	0.191155		1.03162	0.405719	1.11879	0.841597	0.963544		1.77428	0.108526	1.58026	1.12054	1.09922		0.265938	0.40449	1.01722	1.00042	0.420709		0.0827399	0.167163	0.444282	1.44661	0.1517		0.0159747		0.00736374	0.000627936	0.00473806	0.00145711	0.000860834	0.00128753
	0.944527	0.0893061	0.156657	1.01841	0.691275	0.614429		0.909924	0.0328665	0.0459517	1.13895	0.73031	0.0657322		1.0291	0.245413	1.16442	0.677406	0.933191		1.8828	0.0680851	1.52963	0.763014	1.00224		0.0966675	0.188262	0.668738	0.9881	0.254942		0.0420862	0.0952017	0.236339	1.36646	0.0882068
	0.395404	0.0464307	0.0410402	0.439404	0.230714	0.102479		0.432228	0.0254409	0.0262007	0.63965	0.293439	0.00413475		0.556398	0.0738269	0.493889	0.23212	0.387732		0.860315	0.0511298	0.795185	0.27639	0.428316		0.0543683	0.044606	0.114802	0.42659	0.102745		0.0244414	0.0353938	0.0484939	0.667849	0.0336231
	0.175265	0.030553	0.0305276	0.18134	0.0911432	0.0504639		0.232429	0.0219625	0.0229497	0.233189	0.0858677	0.00298822		0.181545	0.0658119	0.226562	0.126876	0.2644		0.399521	0.0512181	0.395748	0.116123	0.209382		0.0131936	0.0263119	0.0897488	0.192971	0.0604755		0.0197653	0.0287788	0.0406752	0.302138	0.0144872
	0.0563603	0.0246988	0.0245857	0.0593076	0.0445181	0.0309487		0.0931108	0.0235391	0.0152673	0.0742129	0.0273687			0.0555155	0.0389801	0.0770727	0.0567888	0.0912057		0.132258	0.0341906	0.122167	0.0491298	0.0714614		0.0207922	0.0284388	0.0458033	0.0955074	0.0380671		0.0178079	0.0252911	0.0279466	0.122254	0.0171371
	0.00211825			0.0104939	0.0125551			0.00919795			0.0103447				0			0.0156432	0.0192808		0.0393146							0.00918904		0.019466				0.0158789		0.0612398
	for subtraction of bacground were selected densities with lowest values to prevent negative numbers
[truncated: 12 more columns]

## Sheet: Western Blots - transf. fibr.
density in gels phosphoreceptor									density in gel phosphoreceptor									density in gel phosphoreceptor
IR-A									IR-B									IGF-1R									GAPDH
	batch 1	batch 2	batch 3	batch 4						batch 1	batch 2	batch 3	batch 4						batch 1	batch 2	batch 3	batch 4						batch 1	batch 2	batch 3	batch 4
control	0	156120	0	0	average density of insulin				control	0	16002	0	0	average density of insulin				control	0	142320	0	0					control	1264152	1633025	3143686	2295888		0	0.0871511	0	0
insulin	1805606	3423240	1091640	1784304	2.0262e+06				insulin	1737520	2743965	1563618	1275714	1.8302e+06				insulin	30504	201552	1529500	45862	average density of IGF-1				insulin	2273040	1720825	3955149	2740488		0.0134199	0.117125	0.386711	0.016735
IGF-1	302940	577656	229108	197160					IGF-1	8480	58170	25305	23848					IGF-1	5569944	7280352	4325426	4405823	5.39539e+06				IGF-1	3016944	1442125	3284791	2110704		1.84622	5.04835	1.3168	2.08737
IGF-2	1312388	1984176	714252	732048					IGF-2	105600	365211	180390	176638					IGF-2	4384272	6453360	2140242	2720831					IGF-2	3138528	1847275	2535152	2087160		1.39692	3.49345	0.844226	1.3036
1ins.	4558796	4917856	3166426	2897296					1ins.	2024280	4063962	1635396	1973180					1ins.	5284248	7563504	4357465	6866006					1ins.	3900312	2435350	2444950	2367552		1.35483	3.10572	1.78223	2.90004
4IGF-1	1011868	1022424	895312	462216					4IGF-1	36080	290283	53802	77044					4IGF-1	5044752	6645456	3558859	3403701					4IGF-1	3294120	2728625	2306233	2215488		1.53144	2.43546	1.54315	1.53632
5IGF-2	4824122	4040352	2634566	2115912					5IGF-2	379640	769839	282282	331870					5IGF-2	2731224	4950768	3935852	5157175					5IGF-2	2786376	2721475	3399469	3140088		0.980207	1.81915	1.15778	1.64237
2Ins	3089492	2389104	2016348	1322496					2Ins	1119120	3684387	873159	1160016					2Ins	0	173016	17986	0					2Ins	3643368	5628225	3516148	2792160		0	0.0307408	0.00511526	0
3Ins	5201844	5514840	2582234	2918328					3Ins	2927500	4435515	1720740	1412004					3Ins	0	128016	47633	0					3Ins	3433272	3182675	4680983	2880360		0	0.0402228	0.0101759	0
density related to insulin									density related to insulin									density related to IGF-1															0	0.0172633	0	0
	0	0.0456059	0	0	insulin related to average					0	0.00583171	0	0	insulin related to average					0	0.0195485	0	0											0.00726886	0.0232007	0.293674	0.00801725
	1	1	1	1	0.89113	1.68949	0.538763	0.880617		1	1	1	1	0.949359	1.49927	0.854341	0.697034		0.00547654	0.0276844	0.353607	0.0104094	IGF-1 related to average										1	1	1	1
	0.167777	0.168745	0.209875	0.110497						0.00488052	0.0211992	0.0161836	0.0186938						1	1	1	1	1.03235	1.34937	0.80169	0.816591							0.756637	0.691998	0.641118	0.62452
	0.726841	0.579619	0.654293	0.410271						0.0607763	0.133096	0.115367	0.138462						0.78713	0.886408	0.494805	0.617553											0.733838	0.615194	1.35345	1.38933
	2.5248	1.43661	2.90061	1.62377						1.16504	1.48105	1.04591	1.54673						0.948708	1.03889	1.00741	1.55839											0.829501	0.482427	1.17189	0.736008
	0.560404	0.298671	0.820153	0.259046						0.0207652	0.10579	0.0344087	0.0603928						0.90571	0.912793	0.822777	0.772546											0.530926	0.360345	0.879238	0.786811
	2.67175	1.18027	2.4134	1.18585						0.218495	0.280557	0.180531	0.260145						0.49035	0.680018	0.909934	1.17054											0	0.00608927	0.0038846	0
	1.71106	0.697907	1.84708	0.741183						0.64409	1.34272	0.558422	0.909307						0	0.0237648	0.0041582	0											0	0.00796751	0.00772769	0
	2.88094	1.611	2.36546	1.63556						1.68487	1.61646	1.10049	1.10683						0	0.0175838	0.0110123	0
	GAPDH									GAPDH								density in gel pAkt									density related to GAPDH
control	953994	1960888	2417162	3591216						1195128	1291611	5571428	2532277					control	16307	0	88642	187933					control	0.0128996	0	0.0281968	0.0818563
insulin	1722884	1971951	1994960	4566000						1941312	1192711	5082701	2972175					insulin	181401	601660	316020	809209	average density of IGF-1				insulin	0.0798055	0.349635	0.0799009	0.295279
IGF-1	1350491	1432072	2373536	4805784						2081784	2067654	5050593	4634017					IGF-1	2767429	1918980	3069034	2224215	2.49491e+06				IGF-1	0.917295	1.33066	0.934316	1.05378	1.05901
IGF-2	1403966	2063652	1799314	4146000						1924272	2163196	4218798	4802170					IGF-2	2965643	2374988	4009452	2613306					IGF-2	0.944915	1.28567	1.58154	1.25209
1ins.	1908586	2324748	2882330	5725296						1617912	2099348	2499640	6051277					1ins.	2344643	2774674	5719872	3480084					1ins.	0.601142	1.13933	2.33946	1.46991
4IGF-1	1506339	1562528	1758196	5303472						1542888	4114562	2541178	4201341					4IGF-1	2235531	2297440	3435375	2630050					4IGF-1	0.678643	0.841977	1.4896	1.18712
5IGF-2	2140518	2324633	2014364	4038384						1535736	2072001	2276724	3748080					5IGF-2	2365711	2754092	3253575	3705070					5IGF-2	0.849028	1.01199	0.957083	1.17993
2Ins	1157590	2065745	3582612	4711296						2495160	2168670	4522812	2811750					2Ins	258865	172820	328900	482356					2Ins	0.071051	0.030706	0.0935399	0.172754
3Ins	1033436	1343729	3778830	3281880						2335560	1888139	3606262	2024414					3Ins	261280	624680	389344	595470					3Ins	0.0761023	0.196275	0.0831757	0.206735
	density related to GAPDH																	density related to IGF-1
	0	0.079617	0	0						0	0.0123892	0	0						0.00589247	0	0.0288827	0.0844941						0.0140626	0	0.0301791	0.0776789
	1.04801	1.73597	0.547199	0.390781						0.895024	2.30061	0.307635	0.429219						0.0655486	0.313531	0.102971	0.363818	IGF-1 related to average					0.0870009	0.262753	0.0855181	0.28021
	0.224318	0.403371	0.096526	0.0410256						0.00407343	0.0281333	0.0050103	0.00514629						1	1	1	1	1.10923	0.769156	1.23012	0.891499		1	1	1	1	0.86618	1.25651	0.882252	0.995057
	0.934772	0.961488	0.396958	0.176567						0.0548779	0.168829	0.0427586	0.036783						1.07162	1.23763	1.30642	1.17493						1.03011	0.96619	1.69273	1.18819
	2.38857	2.11544	1.09856	0.506052						1.25117	1.93582	0.654253	0.326077						0.847228	1.44591	1.86374	1.56463						0.655343	0.856216	2.50393	1.39489
	0.67174	0.65434	0.509222	0.0871535						0.0233847	0.0705502	0.0211721	0.018338						0.807801	1.19722	1.11937	1.18246						0.739831	0.632751	1.59433	1.12654
	2.25372	1.73806	1.30789	0.52395						0.247204	0.371544	0.123986	0.088544						0.854841	1.43519	1.06013	1.66579						0.925578	0.760513	1.02437	1.11971
	2.6689	1.15653	0.562815	0.280707						0.448516	1.69892	0.193057	0.41256						0.0935399	0.0900583	0.107167	0.216866						0.0774571	0.0230757	0.100116	0.163937
	5.03354	4.10413	0.683342	0.889224						1.25345	2.34915	0.477153	0.697488						0.0944125	0.325527	0.126862	0.267721						0.0829639	0.147502	0.0890231	0.196184
control	0	0.0458632	0	0						0	0.00538517	0	0					density in gel Erk1+Erk2
insulin	1	1	1	0.999999						1	1	1	1					control	668616	421704	111672	181850						0.528905	0.258235	0.0355226	0.0792068
IGF-1	0.214041	0.232361	0.1764	0.104984						0.0045512	0.0122286	0.0162865	0.0119899					insulin	603552	153336	346764	546625						0.265526	0.0891061	0.0876741	0.199463
IGF-2	0.891946	0.553863	0.725436	0.451832						0.0613144	0.0733845	0.138991	0.0856974					IGF-1	3214140	3004296	2386670	4272900	3.2195e+06					1.06536	2.08324	0.726582	2.0244	1.4749
1ins.	2.27914	1.21859	2.00761	1.29498						1.39792	0.841437	2.12672	0.759698					IGF-2	2017344	2999496	1675344	2930200						0.642768	1.62374	0.660846	1.40392
4IGF-1	0.640965	0.376931	0.930597	0.223024						0.0261275	0.0306658	0.068822	0.042724					1ins.	2579736	4772880	2401014	5651425						0.661418	1.95983	0.98203	2.38703
5IGF-2	2.15046	1.00121	2.39015	1.34078						0.276198	0.161498	0.40303	0.206291					4IGF-1	1962972	4701696	2523466	5331625						0.595902	1.7231	1.09419	2.40652
2Ins	2.54663	0.666219	1.02854	0.718324						0.501122	0.738462	0.627551	0.961188					5IGF-2	1935768	4345688	3054292	5356325						0.694726	1.59681	0.898461	1.70579
3Ins	4.80293	2.36418	1.2488	2.27551						1.40046	1.0211	1.55104	1.62502					2Ins	620868	1060960	244970	118050						0.17041	0.188507	0.06967	0.0422791
																		3Ins	524628	1246200	223498	222200						0.152807	0.391557	0.047746	0.0771431
																		density related to IGF-1
																			0.208023	0.140367	0.0467899	0.0425589						0.496455	0.123958	0.0488901	0.0391262
																			0.18778	0.0510389	0.145292	0.127928						0.249236	0.0427728	0.120666	0.0985295
																			1	1	1	1	0.998335	0.933156	0.741317	1.32719		1	1	1	1	0.722331	1.41247	0.492633	1.37257
																			0.627647	0.998402	0.701959	0.685764						0.603332	0.77943	0.909526	0.693499
																			0.802621	1.58869	1.00601	1.32262						0.620838	0.940761	1.35157	1.17913
																			0.61073	1.56499	1.05732	1.24778						0.559342	0.827125	1.50595	1.18876
																			0.602266	1.44649	1.27973	1.25356						0.652103	0.766504	1.23656	0.842616
																			0.193168	0.353148	0.102641	0.0276276						0.159955	0.0904873	0.0958873	0.0208848
																			0.163225	0.414806	0.0936443	0.0520022						0.143432	0.187956	0.0657131	0.0381067

## Sheet: qRT-PCR
% of actin	IR-A			U87MG				Brain - frontal lobes_CTR_actin				MCF-7				MDA-MD-231
	mIR-A	hIR-A		hIR-A	hIR-B	hIGF1R		IR-A	IR-B	IGF1R		IR-A	IR-B	IGF-1R		IR-A	IR-B	IGF-1R
	0.18	5.02		0.03	0.05	0.72		15.15	1.29	50.06		0.052	0.02	6.73		0.011	0.006	0.396
	0.32	0,42*		0.03	0.05	0.61		18.07	1.25	38.65		0.047	0.018	4.409		0.015	0.004	0.194
	0.98	18.99		0.03	0.04	0.56		17.37	1.03	34.96		0.041	0.012	3.725		0.017	0.004	0.153
	1.78	5.03		0.03	0.05	0.7		15.8	1.61	41.15
	IR-B			SH-SY5Y
	mIR-A	hIR-B		hIR-A	hIR-B	hIGF1R
	0.19	1,9*		0.49	0	2.95
	0.62	9.99		0.39	0	2.13
	0.98	16.84		0.43	0	2.27
	1.25	21.14
	IGF-1R			SH-SY5Y second experiment
	mIR-A	hIGF1R		hIR-A	hIR-B	hIGF-1R
	0.46	184.89		0.123	0.003	0.847
	0.55	220.38		0.103	0.002	0.744
	0.93	234.03		0.11	0.004	0.855
	0.68	168.18		0.103	0.006	0.982
				0.086	0.006	0.551
				0.172	0.039	0.927

## Sheet: Western Blots rat postnatal cul
density in gels phosphoreceptor									density in gel pAkt									density in gel pErk
																		batch 1			batch 2			Batch 1re			batch 2 re
	batch 1	batch 2	batch1 re	batch 2re						batch 1	batch 2	batch1 re	batch 2re					Erk1	Erk2	suma	Erk1	Erk2	suma	Erk1	Erk2	suma	Erk1	Erk2	suma
control	369960	792818	194764	273350					control	670225	562050	244525	639483				control	609648	2522286	3131934	613678	2068950	2682628	647864	1809032	2456896	336825	1.20769e+06	1.54451e+06
insulin	373128	767130	645932	212234	average density of IGF-1				insulin	808825	628125	895738	678431	average density of IGF-1			insulin	835952	2472158	3308110	376584	1070862	1447446	463164	1410768	1873932	394300	1167975	1562275	average density of IGF-1
IGF-1	2518176	2464528	3143410	1861218	2496833				IGF-1	1303025	1100175	1.52349e+06	1514006	1.36017e+06			IGF-1	872404	2810236	3682640	621348	1408212	2029560	727692	2149044	2876736	373775	1.66594e+06	2.03971e+06		3682640
IGF-2	1617024	1022250	2526274	931590					IGF-2	1177550	789075	1047575	1030263				IGF-2	660445	2302806	2963251	476537	1495552	1972089	744420	1848972	2593392	275562	1.36689e+06	1642450		2029560
1ins.	4339752	2750856	5829695	3317006					1ins.	1343600	1917175	1.73264e+06	1230216				1ins.	1041350	3691775	4733125	508056	1868616	2376672	762564	1830408	2592972	408175	1.81564e+06	2.22381e+06		2876736
4IGF-1	2627376	1707966	4559727	1032262					4IGF-1	1179425	1920250	1.52996e+06	1584570				4IGF-1	949832	3150758	4100590	719888	2588872	3308760	675096	2040372	2715468	483112	1.84306e+06	2326175		2039713
5IGF-2	1297656	3398564	4079165	772024					5IGF-2	1323525	1433825	1.51996e+06	695981				5IGF-2	994136	2631148	3625284	776742	2645824	3422566	518628	1955280	2473908	219188	521875	741062		2.65716e+06
2Ins	800208	780520	664309	686444					2Ins	1198925	926700	649050	977327				2Ins	1672580	4055584	5728164	853528	2336854	3190382	625836	1832244	2458080	450588	1663675	2.11426e+06
3Ins	1213464	651638	1176266	934252					3Ins	1673425	1163850	1.23761e+06	1307995				3Ins	1726036	3972410	5698446	608686	1431248	2039934	527004	1289808	1816812	357175	1.23974e+06	1.59691e+06
																		density related to IGF-1
density related to IGF-1									density related to IGF-1											0.850459			1.32178			0.854057			0.757221
	0.146916	0.321692	0.0619595	0.146866						0.514361	0.510873	0.160503	0.422378							0.898299			0.713182			0.651409			0.765929	IGF-1 related to average
	0.148174	0.311269	0.205488	0.11403	IGF-1 related to average					0.620729	0.570932	0.587952	0.448103	IGF-1 related to average						1			1			1			1	1.38593	0.763807	1.08263	0.767628
	1	1	1	1	1.00855	0.987062	1.25896	0.745432		1	1	1	1	0.957985	0.808849	1.12007	1.1131			0.804654			0.971683			0.901505			0.805236
	0.642141	0.414785	0.803673	0.500527						0.903705	0.717227	0.687616	0.680488							1.28525			1.17103			0.901359			1.09026
	1.72337	1.11618	1.85458	1.78217						1.03114	1.74261	1.13728	0.812557							1.11349			1.63028			0.943941			1.14044
	1.04336	0.69302	1.45057	0.554616						0.905144	1.7454	1.00425	1.04661							0.984425			1.68636			0.85997			0.363317
	0.515316	1.37899	1.29769	0.414795						1.01573	1.30327	0.997686	0.459695							1.55545			1.57196			0.854468			1.03655
	0.317773	0.316702	0.211334	0.368814						0.920109	0.842321	0.426029	0.645524							1.54738			1.00511			0.631553			0.78291
	0.481882	0.264407	0.374201	0.501957						1.28426	1.05788	0.812355	0.86393
GAPDH	batch 1	batch 2	batch1 re	batch 2re					GAPDH	batch 1	batch 2	batch1 re	batch 2re						GAPDH	batch 1			batch 2			batch1 re			batch 2re
	6638425	3615597	6830208	2130100						6638425	3615597	6830208	2130100							6638425			3615597			6830208			2130100
	6751750	2546424	4139928	2364550						6751750	2546424	4139928	2364550							6751750			2546424			4139928			2364550
	6758725	2709423	4752000	2936925						6758725	2709423	4752000	2936925							6758725			2709423			4752000			2936925
	5841650	1932096	4038168	2465525						5841650	1932096	4038168	2465525							5841650			1932096			4038168			2465525
	5079200	1554672	4374192	2556850						5079200	1554672	4374192	2556850							5079200			1554672			4374192			2556850
	5098275	2465532	4681992	1795200						5098275	2465532	4681992	1795200							5098275			2465532			4681992			1795200
	3653000	4894398	5908128	1631950						3653000	4894398	5908128	1631950							3653000			4894398			5908128			1631950
	6032250	3757401	4498872	349075						6032250	3757401	4498872	349075							6032250			3757401			4498872			349075
	6043000	2903256	2471928	274325						6043000	2903256	2471928	274325							6043000			2903256			2471928			274325
control	0.0557301	0.219277	0.0285151	0.128327						0.100961	0.155452	0.0358005	0.300213							0.471789			0.74196			0.35971			0.725089
insulin	0.0552639	0.301258	0.156025	0.0897566	average density of IGF-1					0.119795	0.246669	0.216366	0.286918	average density of IGF-1						0.489963			0.568423			0.452648			0.660707						average density of IGF-1
IGF-1	0.372582	0.909614	0.661492	0.63373	0.644354					0.192792	0.406055	0.320599	0.515507	0.358738						0.544872			0.749075			0.605374			0.694506		0.544872	0.749075	0.605374	0.694506	0.648457
IGF-2	0.276809	0.529089	0.625599	0.377847						0.201578	0.408404	0.259418	0.417868							0.507263			1.0207			0.64222			0.666166
1ins.	0.854416	1.76941	1.33275	1.2973						0.26453	1.23317	0.396105	0.481145							0.931864			1.52873			0.592789			0.869747
4IGF-1	0.515346	0.692737	0.973886	0.575012						0.231338	0.778838	0.326776	0.88267							0.804309			1.34201			0.579981			1.29577
5IGF-2	0.35523	0.694378	0.690433	0.473068						0.362312	0.292952	0.257266	0.426472							0.992413			0.699282			0.41873			0.454096
2Ins	0.132655	0.207729	0.147661	1.96647						0.198753	0.246633	0.144269	2.79976							0.94959			0.849093			0.546377			6.05676
3Ins	0.200805	0.224451	0.47585	3.40564						0.27692	0.400877	0.500667	4.76805							0.942983			0.702637			0.734978			5.82124
density related to GAPDH and related to IGF-1									density related to GAPDH and related to IGF-1										density related to GAPDH and related to IGF-1
	0.149571	0.24107	0.0431067	0.202505						0.523681	0.382834	0.111668	0.582364							0.865871			0.990501			0.594195			1.04404
	0.14832	0.331198	0.235865	0.141639	IGF-1 related to average					0.621368	0.607478	0.674879	0.556574	IGF-1 related to average						0.899227			0.758833			0.747717			0.951334		IGF-1 related to average
	0.99995	1.00001	0.999988	1.00005	0.578184	1.41157	1.02652	0.983442		0.999998	1	1	1	0.537416	1.1319	0.893686	1.437			1			0.999999			1			1		0.840259	1.15516	0.93356	1.07101
	0.742913	0.581672	0.945728	0.596255						1.04557	1.00578	0.809168	0.810595							0.930976			1.36261			1.06086			0.959195
	2.29312	1.94526	2.01474	2.04719						1.3721	3.03695	1.23551	0.933344							1.71024			2.04082			0.979211			1.25232
	1.38311	0.761585	1.47224	0.907389						1.19994	1.91806	1.01927	1.71224							1.47614			1.79155			0.958055			1.86575
	0.953382	0.763389	1.04374	0.746518						1.87929	0.72146	0.802455	0.827287							1.82137			0.933528			0.691687			0.653841
	0.356025	0.228374	0.223222	3.10315	values excluded					1.03092	0.607389	0.45	5.43108	values excluded						1.74278			1.13352			0.902544			8.72096	values excluded
	0.538929	0.246758	0.719349	5.37421						1.43636	0.987249	1.56166	9.24924							1.73065			0.938006			1.21409			8.38185

## Sheet: Western Blots SH-SY5Y
	density in gel pAkt												density in gel Erk1 +Erk2						values excluded						density in gel LC 3
																										Batch 1			Batch 2			Batch 3			Batch 4			Batch 5
		batch 1	batch 2	batch 3	batch 4	batch 5							batch 1	batch 2	batch 3	batch 4	batch 5								4h stimulation	Mr 16 kDa	Mr 14 kDa	Mr 14/Mr 16	Mr 16 kDa	Mr 14 kDa	Mr 14/Mr 16	Mr 16 kDa	Mr 14 kDa	Mr 14/Mr 16	Mr 16 kDa	Mr 14 kDa	Mr 14/Mr 16	Mr 16 kDa	Mr 14 kDa	Mr 14/Mr 16
	control	13944	107492	38585	54050	53856						control	1267840	1655682	4309372	4387733	3679148								control	1339658	586362	0.437695	3248566	993577	0.305851	1791864	418128	0.233348	1058486	738034	0.697254	1654994	976470	0.590014
	insulin	486780	1036420	1023836	335064	349822	average density of IGF-1					insulin	2110720	2622228	5115890	4266730	4374128								insulin	2390666	498180	0.208385	2014662	278944	0.138457	1765360	154480	0.0875062	2928552	650914	0.222265	2346872	934274	0.398093
	IGF-1	1546062	1492656	1529661	1313967	1071466	1.39076e+06					IGF-1	2969680	2997834	6191416	3959634	5613344	4.34638e+06							IGF-1	2346138	790947	0.337127	2681640	345220	0.128735	2147817	197358	0.0918877	2330878	217866	0.0934695	1731532	429528	0.248062
	IGF-2	2069214	1681086	1253095	1034011	1056968						IGF-2	3962480	6304746	5618095	4003104	4654650								IGF-2	3054147	1204349	0.394332	2570220	440980	0.171573	2434719	295344	0.121305	2513808	453508	0.180407	1147432	367686	0.320443
	1Ins.	2958018	2993100	2108405	1284745	1309880						1Ins.	5579520	10515120	11311561	4191152	6212382								1Ins.	622300	272260	0.437506	2022620	289680	0.14322	2641914	264836	0.100244	2451988	223058	0.0909703	1326864	293106	0.220901
	4IGF-1	2179254	2059530	1596881	821981	735390						4IGF-1	4260720	9839550	9425584	2859889	2537920								4IGF-1	1681139	510186	0.303476	3634140	424720	0.116869	3182080	439252	0.138039	3208656	429616	0.133893	1644962	364980	0.221877
	5IGF-2	1936704	2071344	1247354	1464571	1445488						5IGF-2	4807440	8740788	6250503	3200220	4294422								5IGF-2	904672	550511	0.60852	3783234	532644	0.140791	1982715	574816	0.289914	2800798	642796	0.229505	1675718	661078	0.394504
	2Ins	460236	1084112	466495	92920	268576						2Ins	1327360	3397800	4264683	2881808	3834336
	3Ins	1003170	1250638	649180	480125	469282						3Ins	2908800	4635162	5602846	3807259	5476438									Batch 1			Batch 2			Batch 3			Batch 4			Batch 5
																									2h MG treatment	Mr 16 kDa	Mr 14 kDa	Mr 14/Mr 16	Mr 16 kDa	Mr 14 kDa	Mr 14/Mr 16	Mr 16 kDa	Mr 14 kDa	Mr 14/Mr 16	Mr 16 kDa	Mr 14 kDa	Mr 14/Mr 16	Mr 16 kDa	Mr 14 kDa	Mr 14/Mr 16
	density related to IGF-1											density related to IGF-1													control	1223486	959750	0.784439	2139966	2532944	1.18364	888216	992754	1.11769	854898	1474682	1.72498	1505900	2468554	1.63925
		0.00901904	0.0720139	0.0252245	0.041135	0.0502638							0.426928	0.552293	0.696024	1.10812	0.655429								insulin	1313802	1272936	0.968895	1506063	1233927	0.819306	1563639	1260924	0.806404	1575948	1283986	0.814739	1552122	1925814	1.24076
		0.314852	0.694346	0.669322	0.255002	0.326489	IGF-1 related to average						0.710757	0.874708	0.826288	1.07756	0.779237								IGF-1	1302168	1472276	1.13063	2252758	1351894	0.600106	1818340	1119640	0.615748	1375440	1341714	0.97548	1846218	1752630	0.949308
		1	1	1	1	1	1.11167	1.07326	1.09987	0.944782	0.770417		1	1	1	1	1	0.683253	0.689731	1.4245	0.911018	1.2915			IGF-2	1418433	1881124	1.3262	1750990	1488583	0.850138	1834791	1414476	0.770919	1751838	1705660	0.97364	1387606	1363736	0.982798
		1.33838	1.12624	0.819198	0.786938	0.986469							1.33431	2.1031	0.907401	1.01098	0.829212								1Ins.	952131	688620	0.723241	1706186	1297108	0.760238	1816452	1153768	0.635177	2228138	1449206	0.650411	969210	849794	0.87679
		1.91326	2.00522	1.37835	0.97776	1.22251							1.87883	3.50757	1.82697	1.05847	1.10672								4IGF-1	1304583	669438	0.513143	4091999	2847078	0.695767	1722777	1624560	0.942989	2405326	1889338	0.785481	742478	1439790	1.93917
		1.40955	1.37978	1.04394	0.625572	0.68634							1.43474	3.28222	1.52236	0.722261	0.452123								5IGF-2	3215239	544663	0.1694	3160453	2228309	0.70506	1448084	1219196	0.841937	2649284	2354066	0.888567	1775532	1496242	0.842701
		1.25267	1.38769	0.815445	1.11462	1.34908							1.61884	2.9157	1.00954	0.808211	0.765038
		0.297683	0.726297	0.304966	0.0707171	0.250662							0.446971	1.13342	0.688806	0.727797	0.683075
		0.648855	0.837861	0.424395	0.365401	0.437981							0.979499	1.54617	0.904938	0.961518	0.975611
	GAPDH	1971790	2875644	3551280	4470395	2545268
		1846992	2176329	2936184	4087192	2791646
		1953896	2695669	2512584	3325018	3338610
		930304	2872700	3676848	4205665	2657424
		526631	2547756	3870624	3834468	3973508
		613157	2216533	3315408	3236215	2228446
		1005905	1863460	2750136	3384358	3805384
		2559095	2438115	2424936	2851425	2457708
		2844387	2724695	3749016	3203946	2977128
	desnity related to GAPDH
	control	0.00707175	0.0373801	0.0108651	0.0120907	0.0211593							0.642989	0.57576	1.21347	0.981509	1.44549
	insulin	0.263553	0.476224	0.348696	0.081979	0.12531							1.14279	1.20489	1.74236	1.04393	1.56686
	IGF-1	0.791271	0.553724	0.6088	0.395176	0.320932	0.533981						1.51988	1.11209	2.46416	1.19086	1.68134	1.59367
	IGF-2	2.22423	0.585194	0.340807	0.245861	0.397742							4.25934	2.19471	1.52796	0.951836	1.75156
	1Ins.	5.61687	1.1748	0.54472	0.335052	0.329653							10.5947	4.12721	2.92241	1.09302	1.56345
	4IGF-1	3.55415	0.929167	0.481654	0.253995	0.330001							6.94882	4.43916	2.84296	0.883714	1.13887
	5IGF-2	1.92533	1.11156	0.453561	0.432747	0.379853							4.77922	4.69062	2.2728	0.945591	1.12851
	2Ins	0.179843	0.444652	0.192374	0.0325872	0.109279							0.518683	1.39362	1.75868	1.01066	1.56013
	3Ins	0.352684	0.459001	0.17316	0.149854	0.157629							1.02265	1.70117	1.49448	1.1883	1.8395
		0.0089372	0.0675068	0.0178467	0.0305956	0.0659307							0.423054	0.517727	0.492447	0.824201	0.859721
		0.333075	0.860038	0.57276	0.207449	0.390457							0.751895	1.08344	0.70708	0.876615	0.931912
		1	1	1	1	0.999999	1.48183	1.03697	1.14012	0.740056	0.601017		1	1	1	1	1	0.953697	0.69782	1.54622	0.747246	1.05501
	values excluded	2.81096	1.05683	0.559801	0.622157	1.23933							2.80243	1.9735	0.620075	0.799284	1.04177
		7.09854	2.12163	0.894743	0.847854	1.02717							6.97079	3.71121	1.18597	0.917841	0.929882
		4.4917	1.67803	0.791154	0.642738	1.02826							4.57197	3.99172	1.15372	0.74208	0.67736
		2.43322	2.00742	0.745008	1.09507	1.18359							3.14448	4.21783	0.922341	0.79404	0.671197
		0.227284	0.80302	0.315989	0.0824625	0.340505							0.341267	1.25315	0.713702	0.848676	0.927906
		0.445718	0.828935	0.284429	0.379209	0.49116							0.672848	1.5297	0.606488	0.997852	1.09407

[truncated: 9 more sheets: Western Blots U87MG, Time profile SH-SY5Y, Inhibition with S661, breast , MTT test rat postnatal culture, MTT test SH-SY5Y, MTT test SH-SY5Y costimulation, EdU proliferation FACS, ITT test, Glucose euglycemic clamp]
